# Supplementary material for: Genetic features of Mycobacterium tuberculosis modern Beijing sublineage
Source: Emerg Microbes Infect. 2016 Feb 24;5(2):e14–. doi: 10.1038/emi.2016.14 (PMC4777927; doi:10.1038/emi.2016.14)
Supplement: Supplementary Information [file emi201614x1.xlsx]

## Sheet: Table S1
Supplementary Table S1 The list of 1082 MTB Beijing strains included in this study
Strains ID	Lineage	Country of birth	Country of isolation	Place of isolation	Reference
GQ-1972	Lineage 2	China	China	Shanghai	1
GQ1439	Lineage 2	China	China	Shanghai	1
GQ1597	Lineage 2	China	China	Shanghai	1
GQ1580	Lineage 2	China	China	Shanghai	1
GQ-1165	Lineage 2	China	China	Shanghai	1
GQ1335	Lineage 2	China	China	Shanghai	1
GQ1331	Lineage 2	China	China	Shanghai	1
GQ904	Lineage 2	China	China	Shanghai	1
1336	Lineage 2	China	China	Shanghai	1
GQ-50	Lineage 2	China	China	Shanghai	1
1864	Lineage 2	China	China	Shanghai	1
861	Lineage 2	China	China	Shanghai	1
GQ58-1	Lineage 2	China	China	Shanghai	1
GQ10-3	Lineage 2	China	China	Shanghai	1
1027	Lineage 2	China	China	Shanghai	1
GQ-1168	Lineage 2	China	China	Shanghai	1
GQ657	Lineage 2	China	China	Shanghai	1
GQ-1438	Lineage 2	China	China	Shanghai	1
GQ859	Lineage 2	China	China	Shanghai	1
GQ1973	Lineage 2	China	China	Shanghai	1
GQ-1343	Lineage 2	China	China	Shanghai	1
GQ1645	Lineage 2	China	China	Shanghai	1
GQ856	Lineage 2	China	China	Shanghai	1
GQ26-3	Lineage 2	China	China	Shanghai	1
759	Lineage 2	China	China	Shanghai	1
GQ229	Lineage 2	China	China	Shanghai	1
72	Lineage 2	China	China	Shanghai	1
1-6	Lineage 2	China	China	Shanghai	1
GQ1164	Lineage 2	China	China	Shanghai	1
GQ1605	Lineage 2	China	China	Shanghai	1
GQ73	Lineage 2	China	China	Shanghai	1
GQ1020	Lineage 2	China	China	Shanghai	1
GQ254	Lineage 2	China	China	Shanghai	1
19-6	Lineage 2	China	China	Shanghai	1
19-5	Lineage 2	China	China	Shanghai	1
19-7	Lineage 2	China	China	Shanghai	1
GQ1885	Lineage 2	China	China	Shanghai	1
GQ366	Lineage 2	China	China	Shanghai	1
GQ762	Lineage 2	China	China	Shanghai	1
MTB_GT_333	Lineage 2	Vietnam	Vietnam	Vietnam	1
N0151b4	Lineage 2	China	USA	San Francisco	1
N1001	Lineage 2	Nepal	Nepal	Nepal	1
N1051	Lineage 2	Nepal	Nepal	Nepal	1
MTB_N0020	Lineage 2	Mongolia	USA	San Francisco	1
N1037	Lineage 2	India	India	Mumbai	1
N0053b4	Lineage 2	China	USA	San Francisco	1
N0150	Lineage 2	China	USA	San Francisco	1
N0130b4	Lineage 2	Cambodia	USA	San Francisco	1
MTB_N0010	Lineage 2	Indonesia	USA	San Francisco	1
N0044b4	Lineage 2	Singapore	USA	San Francisco	1
MTB_7_V119BJ	Lineage 2	Vietnam	Vietnam	Vietnam	1
MTB_GT_411	Lineage 2	Vietnam	Vietnam	Vietnam	1
N0125	Lineage 2	Vietnam	Vietnam	Vietnam	1
BTBS580	Lineage 2	Vietnam	Vietnam	Vietnam	1
T85	Lineage 2	China	USA	San Francisco	1
MTB_6_V212BJ	Lineage 2	Vietnam	Vietnam	Vietnam	1
N0094b4	Lineage 2	China	USA	San Francisco	1
T67	Lineage 2	China	USA	San Francisco	1
BTBS280	Lineage 2	China	China	China	1
MTB_V374BJ	Lineage 2	Vietnam	Vietnam	Vietnam	1
N0041b4	Lineage 2	Vietnam	USA	San Francisco	1
N0003b4	Lineage 2	Vietnam	USA	San Francisco	1
N0158	Lineage 2	China	USA	San Francisco	1
N0002b4	Lineage 2	Cambodia	USA	San Francisco	1
N0005	Lineage 2	Indonesia	USA	San Francisco	1
1695	Lineage 2	Japan	USA	San Francisco	1
MTB_GT_345	Lineage 2	Vietnam	Vietnam	Vietnam	1
MTB_GT_649	Lineage 2	Vietnam	Vietnam	Vietnam	1
BTBS264	Lineage 2	South Korea	South Korea	South Korea	1
981833	Lineage 2	China	USA	San Francisco	1
M4100A	Lineage 2	South Korea	USA	San Francisco	1
N0051b4	Lineage 2	China	USA	San Francisco	1
MTB_N0039	Lineage 2	Laos	USA	San Francisco	1
N0034b4	Lineage 2	China	USA	San Francisco	1
H37Rv	Lineage 4	-	-	-	1
hlj090029	Lineage 2	China	China	Heilongjiang	2
hlj090071	Lineage 2	China	China	Heilongjiang	2
hlj100148	Lineage 2	China	China	Heilongjiang	2
sh090504	Lineage 2	China	China	Shanghai	2
hlj100119	Lineage 2	China	China	Heilongjiang	2
hlj100132	Lineage 2	China	China	Heilongjiang	2
hlj090060	Lineage 2	China	China	Heilongjiang	2
hlj100110	Lineage 2	China	China	Heilongjiang	2
hlj090041	Lineage 2	China	China	Heilongjiang	2
hlj100135	Lineage 2	China	China	Heilongjiang	2
hlj100151	Lineage 2	China	China	Heilongjiang	2
sh090667	Lineage 2	China	China	Shanghai	2
hlj100146	Lineage 2	China	China	Heilongjiang	2
hlj100145	Lineage 2	China	China	Heilongjiang	2
hlj090009	Lineage 2	China	China	Heilongjiang	2
hlj100079	Lineage 2	China	China	Heilongjiang	2
sh090127	Lineage 2	China	China	Shanghai	2
sh090138	Lineage 2	China	China	Shanghai	2
hlj100155	Lineage 2	China	China	Heilongjiang	2
hlj100198	Lineage 2	China	China	Heilongjiang	2
hlj100176	Lineage 2	China	China	Heilongjiang	2
hlj100113	Lineage 2	China	China	Heilongjiang	2
sh101830	Lineage 2	China	China	Shanghai	2
sh100979	Lineage 2	China	China	Shanghai	2
sh091058	Lineage 2	China	China	Shanghai	2
SRR671834	Lineage 2	China	China	Guizhou	3
SRR671805	Lineage 2	China	China	Shanghai	3
SRR671781	Lineage 2	China	China	Liaoning	3
SRR671796	Lineage 2	China	China	Liaoning	3
SRR671879	Lineage 2	China	China	Inner Mongolia	3
SRR671875	Lineage 2	China	China	Inner Mongolia	3
SRR671821	Lineage 2	China	China	Shanghai	3
SRR671799	Lineage 2	China	China	Liaoning	3
SRR671776	Lineage 2	China	China	Heilongjiang	3
SRR671811	Lineage 2	China	China	Shanghai	3
SRR671780	Lineage 2	China	China	Heilongjiang	3
SRR671732	Lineage 2	China	China	Tibet	3
SRR671744	Lineage 2	China	China	Tibet	3
SRR671848	Lineage 2	China	China	Tibet	3
SRR671736	Lineage 2	China	China	Tibet	3
SRR671787	Lineage 2	China	China	Liaoning	3
SRR671812	Lineage 2	China	China	Shanghai	3
SRR671829	Lineage 2	China	China	Liaoning	3
SRR671852	Lineage 2	China	China	Shaanxi	3
SRR671820	Lineage 2	China	China	Shanghai	3
SRR671806	Lineage 2	China	China	Shanghai	3
SRR671720	Lineage 2	China	China	Beijing	3
SRR671822	Lineage 2	China	China	Shanghai	3
SRR671721	Lineage 2	China	China	Beijing	3
SRR671800	Lineage 2	China	China	Liaoning	3
SRR671867	Lineage 2	China	China	Beijing	3
SRR671794	Lineage 2	China	China	Liaoning	3
SRR671719	Lineage 2	China	China	Beijing	3
SRR671729	Lineage 2	China	China	Tibet	3
SRR671870	Lineage 2	China	China	Inner Mongolia	3
SRR671814	Lineage 2	China	China	Shanghai	3
SRR671735	Lineage 2	China	China	Tibet	3
SRR671808	Lineage 2	China	China	Shanghai	3
SRR671807	Lineage 2	China	China	Shanghai	3
SRR671802	Lineage 2	China	China	Shaanxi	3
SRR671803	Lineage 2	China	China	Shaanxi	3
SRR671865	Lineage 2	China	China	Beijing	3
SRR671791	Lineage 2	China	China	Liaoning	3
SRR671801	Lineage 2	China	China	Liaoning	3
SRR671876	Lineage 2	China	China	Inner Mongolia	3
SRR671856	Lineage 2	China	China	Henan	3
SRR671784	Lineage 2	China	China	Liaoning	3
SRR671858	Lineage 2	China	China	Beijing	3
SRR671810	Lineage 2	China	China	Shanghai	3
SRR671817	Lineage 2	China	China	Shanghai	3
SRR671771	Lineage 2	China	China	Guizhou	3
SRR671826	Lineage 2	China	China	Shanghai	3
SRR671869	Lineage 2	China	China	Beijing	3
SRR671724	Lineage 2	China	China	Beijing	3
SRR671748	Lineage 2	China	China	Fujian	3
SRR671793	Lineage 2	China	China	Shaanxi	3
SRR671788	Lineage 2	China	China	Liaoning	3
SRR671792	Lineage 2	China	China	Liaoning	3
SRR671837	Lineage 2	China	China	Guizhou	3
SRR671843	Lineage 2	China	China	Guizhou	3
SRR671819	Lineage 2	China	China	Shanghai	3
SRR671825	Lineage 2	China	China	Shanghai	3
SRR671815	Lineage 2	China	China	Shanghai	3
SRR671828	Lineage 2	China	China	Shanghai	3
SRR671851	Lineage 2	China	China	Tibet	3
SRR671839	Lineage 2	China	China	Tibet	3
SRR671755	Lineage 2	China	China	Fujian	3
SRR671785	Lineage 2	China	China	Liaoning	3
SRR671756	Lineage 2	China	China	Fujian	3
SRR671841	Lineage 2	China	China	Fujian	3
SRR671758	Lineage 2	China	China	Fujian	3
SRR671830	Lineage 2	China	China	Shaanxi	3
SRR671761	Lineage 2	China	China	Fujian	3
SRR671786	Lineage 2	China	China	Liaoning	3
SRR671723	Lineage 2	China	China	Beijing	3
SRR671726	Lineage 2	China	China	Guangdong	3
SRR671777	Lineage 2	China	China	Heilongjiang	3
SRR671827	Lineage 2	China	China	Shanghai	3
SRR671847	Lineage 2	China	China	Guizhou	3
SRR671866	Lineage 2	China	China	Beijing	3
SRR671779	Lineage 2	China	China	Heilongjiang	3
SRR671842	Lineage 2	China	China	Fujian	3
SRR671854	Lineage 2	China	China	Liaoning	3
SRR671752	Lineage 2	China	China	Fujian	3
SRR671836	Lineage 2	China	China	Guizhou	3
SRR671844	Lineage 2	China	China	Guizhou	3
SRR671823	Lineage 2	China	China	Shanghai	3
SRR671809	Lineage 2	China	China	Shanghai	3
SRR671737	Lineage 2	China	China	Tibet	3
SRR671733	Lineage 2	China	China	Tibet	3
SRR671728	Lineage 2	China	China	Tibet	3
SRR671730	Lineage 2	China	China	Tibet	3
SRR671727	Lineage 2	China	China	Tibet	3
SRR671840	Lineage 2	China	China	Tibet	3
SRR671747	Lineage 2	China	China	Tibet	3
SRR671765	Lineage 2	China	China	Guizhou	3
SRR671871	Lineage 2	China	China	Xinjiang	3
SRR671845	Lineage 2	China	China	Guizhou	3
SRR671742	Lineage 2	China	China	Tibet	3
SRR671818	Lineage 2	China	China	Shanghai	3
SRR671746	Lineage 2	China	China	Tibet	3
SRR671795	Lineage 2	China	China	Shaanxi	3
SRR671722	Lineage 2	China	China	Beijing	3
SRR671863	Lineage 2	China	China	Guangdong	3
SRR671770	Lineage 2	China	China	Guizhou	3
SRR671798	Lineage 2	China	China	Shaanxi	3
SRR671754	Lineage 2	China	China	Fujian	3
SRR671759	Lineage 2	China	China	Fujian	3
SRR671783	Lineage 2	China	China	Guangdong	3
SRR671877	Lineage 2	China	China	Inner Mongolia	3
SRR671855	Lineage 2	China	China	Liaoning	3
SRR671797	Lineage 2	China	China	Liaoning	3
SRR671753	Lineage 2	China	China	Fujian	3
SRR671857	Lineage 2	China	China	Henan	3
SRR671804	Lineage 2	China	China	Shanghai	3
SRR671813	Lineage 2	China	China	Shanghai	3
ERR015609	Lineage 2	Russia	Russia	Samara	4
ERR015610	Lineage 2	Russia	Russia	Samara	4
ERR015611	Lineage 2	Russia	Russia	Samara	4
ERR015612	Lineage 2	Russia	Russia	Samara	4
ERR015613	Lineage 2	Russia	Russia	Samara	4
ERR015614	Lineage 2	Russia	Russia	Samara	4
ERR015616	Lineage 2	Russia	Russia	Samara	4
ERR017783	Lineage 2	Russia	Russia	Samara	4
ERR017786	Lineage 2	Russia	Russia	Samara	4
ERR017789	Lineage 2	Russia	Russia	Samara	4
ERR017791	Lineage 2	Russia	Russia	Samara	4
ERR017795	Lineage 2	Russia	Russia	Samara	4
ERR019552	Lineage 2	Russia	Russia	Samara	4
ERR019553	Lineage 2	Russia	Russia	Samara	4
ERR019562	Lineage 2	Russia	Russia	Samara	4
ERR019564	Lineage 2	Russia	Russia	Samara	4
ERR019565	Lineage 2	Russia	Russia	Samara	4
ERR019569	Lineage 2	Russia	Russia	Samara	4
ERR019570	Lineage 2	Russia	Russia	Samara	4
ERR019571	Lineage 2	Russia	Russia	Samara	4
ERR019572	Lineage 2	Russia	Russia	Samara	4
ERR019573	Lineage 2	Russia	Russia	Samara	4
ERR019574	Lineage 2	Russia	Russia	Samara	4
ERR019575	Lineage 2	Russia	Russia	Samara	4
ERR019857	Lineage 2	Russia	Russia	Samara	4
ERR019860	Lineage 2	Russia	Russia	Samara	4
ERR027445	Lineage 2	Russia	Russia	Samara	4
ERR027446	Lineage 2	Russia	Russia	Samara	4
ERR027447	Lineage 2	Russia	Russia	Samara	4
ERR027448	Lineage 2	Russia	Russia	Samara	4
ERR027449	Lineage 2	Russia	Russia	Samara	4
ERR027450	Lineage 2	Russia	Russia	Samara	4
ERR027451	Lineage 2	Russia	Russia	Samara	4
ERR027452	Lineage 2	Russia	Russia	Samara	4
ERR027454	Lineage 2	Russia	Russia	Samara	4
ERR027455	Lineage 2	Russia	Russia	Samara	4
ERR027456	Lineage 2	Russia	Russia	Samara	4
ERR027458	Lineage 2	Russia	Russia	Samara	4
ERR027459	Lineage 2	Russia	Russia	Samara	4
ERR027462	Lineage 2	Russia	Russia	Samara	4
ERR027463	Lineage 2	Russia	Russia	Samara	4
ERR027467	Lineage 2	Russia	Russia	Samara	4
ERR027468	Lineage 2	Russia	Russia	Samara	4
ERR067576	Lineage 2	Russia	Russia	Samara	4
ERR067578	Lineage 2	Russia	Russia	Samara	4
ERR067580	Lineage 2	Russia	Russia	Samara	4
ERR067581	Lineage 2	Russia	Russia	Samara	4
ERR067582	Lineage 2	Russia	Russia	Samara	4
ERR067583	Lineage 2	Russia	Russia	Samara	4
ERR067584	Lineage 2	Russia	Russia	Samara	4
ERR067586	Lineage 2	Russia	Russia	Samara	4
ERR067587	Lineage 2	Russia	Russia	Samara	4
ERR067588	Lineage 2	Russia	Russia	Samara	4
ERR067589	Lineage 2	Russia	Russia	Samara	4
ERR067590	Lineage 2	Russia	Russia	Samara	4
ERR067592	Lineage 2	Russia	Russia	Samara	4
ERR067593	Lineage 2	Russia	Russia	Samara	4
ERR067594	Lineage 2	Russia	Russia	Samara	4
ERR067595	Lineage 2	Russia	Russia	Samara	4
ERR067598	Lineage 2	Russia	Russia	Samara	4
ERR067600	Lineage 2	Russia	Russia	Samara	4
ERR067604	Lineage 2	Russia	Russia	Samara	4
ERR067605	Lineage 2	Russia	Russia	Samara	4
ERR067608	Lineage 2	Russia	Russia	Samara	4
ERR067610	Lineage 2	Russia	Russia	Samara	4
ERR067611	Lineage 2	Russia	Russia	Samara	4
ERR067613	Lineage 2	Russia	Russia	Samara	4
ERR067618	Lineage 2	Russia	Russia	Samara	4
ERR067619	Lineage 2	Russia	Russia	Samara	4
ERR067620	Lineage 2	Russia	Russia	Samara	4
ERR067621	Lineage 2	Russia	Russia	Samara	4
ERR067622	Lineage 2	Russia	Russia	Samara	4
ERR067623	Lineage 2	Russia	Russia	Samara	4
ERR067625	Lineage 2	Russia	Russia	Samara	4
ERR067626	Lineage 2	Russia	Russia	Samara	4
ERR067627	Lineage 2	Russia	Russia	Samara	4
ERR067630	Lineage 2	Russia	Russia	Samara	4
ERR067631	Lineage 2	Russia	Russia	Samara	4
ERR067635	Lineage 2	Russia	Russia	Samara	4
ERR067637	Lineage 2	Russia	Russia	Samara	4
ERR067638	Lineage 2	Russia	Russia	Samara	4
ERR067639	Lineage 2	Russia	Russia	Samara	4
ERR067641	Lineage 2	Russia	Russia	Samara	4
ERR067643	Lineage 2	Russia	Russia	Samara	4
ERR067644	Lineage 2	Russia	Russia	Samara	4
ERR067646	Lineage 2	Russia	Russia	Samara	4
ERR067647	Lineage 2	Russia	Russia	Samara	4
ERR067648	Lineage 2	Russia	Russia	Samara	4
ERR067649	Lineage 2	Russia	Russia	Samara	4
ERR067650	Lineage 2	Russia	Russia	Samara	4
ERR067651	Lineage 2	Russia	Russia	Samara	4
ERR067652	Lineage 2	Russia	Russia	Samara	4
ERR067653	Lineage 2	Russia	Russia	Samara	4
ERR067654	Lineage 2	Russia	Russia	Samara	4
ERR067655	Lineage 2	Russia	Russia	Samara	4
ERR067656	Lineage 2	Russia	Russia	Samara	4
ERR067659	Lineage 2	Russia	Russia	Samara	4
ERR067660	Lineage 2	Russia	Russia	Samara	4
ERR067662	Lineage 2	Russia	Russia	Samara	4
ERR067663	Lineage 2	Russia	Russia	Samara	4
ERR067665	Lineage 2	Russia	Russia	Samara	4
ERR067667	Lineage 2	Russia	Russia	Samara	4
ERR067668	Lineage 2	Russia	Russia	Samara	4
ERR067671	Lineage 2	Russia	Russia	Samara	4
ERR067672	Lineage 2	Russia	Russia	Samara	4
ERR067673	Lineage 2	Russia	Russia	Samara	4
ERR067674	Lineage 2	Russia	Russia	Samara	4
ERR067686	Lineage 2	Russia	Russia	Samara	4
ERR067687	Lineage 2	Russia	Russia	Samara	4
ERR067688	Lineage 2	Russia	Russia	Samara	4
ERR067689	Lineage 2	Russia	Russia	Samara	4
ERR067692	Lineage 2	Russia	Russia	Samara	4
ERR067694	Lineage 2	Russia	Russia	Samara	4
ERR067695	Lineage 2	Russia	Russia	Samara	4
ERR067696	Lineage 2	Russia	Russia	Samara	4
ERR067698	Lineage 2	Russia	Russia	Samara	4
ERR067704	Lineage 2	Russia	Russia	Samara	4
ERR067705	Lineage 2	Russia	Russia	Samara	4
ERR067709	Lineage 2	Russia	Russia	Samara	4
ERR067710	Lineage 2	Russia	Russia	Samara	4
ERR067711	Lineage 2	Russia	Russia	Samara	4
ERR067713	Lineage 2	Russia	Russia	Samara	4
ERR067714	Lineage 2	Russia	Russia	Samara	4
ERR067717	Lineage 2	Russia	Russia	Samara	4
ERR067718	Lineage 2	Russia	Russia	Samara	4
ERR067720	Lineage 2	Russia	Russia	Samara	4
ERR067721	Lineage 2	Russia	Russia	Samara	4
ERR067722	Lineage 2	Russia	Russia	Samara	4
ERR067723	Lineage 2	Russia	Russia	Samara	4
ERR067724	Lineage 2	Russia	Russia	Samara	4
ERR067736	Lineage 2	Russia	Russia	Samara	4
ERR067739	Lineage 2	Russia	Russia	Samara	4
ERR067740	Lineage 2	Russia	Russia	Samara	4
ERR067742	Lineage 2	Russia	Russia	Samara	4
ERR067743	Lineage 2	Russia	Russia	Samara	4
ERR067744	Lineage 2	Russia	Russia	Samara	4
ERR067745	Lineage 2	Russia	Russia	Samara	4
ERR067750	Lineage 2	Russia	Russia	Samara	4
ERR067754	Lineage 2	Russia	Russia	Samara	4
ERR067755	Lineage 2	Russia	Russia	Samara	4
ERR067758	Lineage 2	Russia	Russia	Samara	4
ERR067759	Lineage 2	Russia	Russia	Samara	4
ERR067760	Lineage 2	Russia	Russia	Samara	4
ERR067761	Lineage 2	Russia	Russia	Samara	4
ERR067762	Lineage 2	Russia	Russia	Samara	4
ERR067766	Lineage 2	Russia	Russia	Samara	4
ERR108420	Lineage 2	Russia	Russia	Samara	4
ERR108421	Lineage 2	Russia	Russia	Samara	4
ERR108423	Lineage 2	Russia	Russia	Samara	4
ERR108428	Lineage 2	Russia	Russia	Samara	4
ERR108430	Lineage 2	Russia	Russia	Samara	4
ERR108433	Lineage 2	Russia	Russia	Samara	4
ERR108434	Lineage 2	Russia	Russia	Samara	4
ERR108435	Lineage 2	Russia	Russia	Samara	4
ERR108436	Lineage 2	Russia	Russia	Samara	4
ERR108439	Lineage 2	Russia	Russia	Samara	4
ERR108440	Lineage 2	Russia	Russia	Samara	4
ERR108441	Lineage 2	Russia	Russia	Samara	4
ERR108443	Lineage 2	Russia	Russia	Samara	4
ERR108447	Lineage 2	Russia	Russia	Samara	4
ERR108450	Lineage 2	Russia	Russia	Samara	4
ERR108452	Lineage 2	Russia	Russia	Samara	4
ERR108453	Lineage 2	Russia	Russia	Samara	4
ERR108454	Lineage 2	Russia	Russia	Samara	4
ERR108455	Lineage 2	Russia	Russia	Samara	4
ERR108458	Lineage 2	Russia	Russia	Samara	4
ERR108467	Lineage 2	Russia	Russia	Samara	4
ERR108469	Lineage 2	Russia	Russia	Samara	4
ERR108470	Lineage 2	Russia	Russia	Samara	4
ERR108473	Lineage 2	Russia	Russia	Samara	4
ERR108475	Lineage 2	Russia	Russia	Samara	4
ERR108477	Lineage 2	Russia	Russia	Samara	4
ERR108479	Lineage 2	Russia	Russia	Samara	4
ERR108486	Lineage 2	Russia	Russia	Samara	4
ERR108488	Lineage 2	Russia	Russia	Samara	4
ERR108489	Lineage 2	Russia	Russia	Samara	4
ERR108490	Lineage 2	Russia	Russia	Samara	4
ERR108491	Lineage 2	Russia	Russia	Samara	4
ERR108492	Lineage 2	Russia	Russia	Samara	4
ERR108493	Lineage 2	Russia	Russia	Samara	4
ERR108495	Lineage 2	Russia	Russia	Samara	4
ERR108496	Lineage 2	Russia	Russia	Samara	4
ERR108498	Lineage 2	Russia	Russia	Samara	4
ERR108499	Lineage 2	Russia	Russia	Samara	4
ERR108500	Lineage 2	Russia	Russia	Samara	4
ERR108501	Lineage 2	Russia	Russia	Samara	4
ERR108502	Lineage 2	Russia	Russia	Samara	4
ERR108503	Lineage 2	Russia	Russia	Samara	4
ERR108505	Lineage 2	Russia	Russia	Samara	4
ERR108506	Lineage 2	Russia	Russia	Samara	4
ERR108507	Lineage 2	Russia	Russia	Samara	4
ERR108510	Lineage 2	Russia	Russia	Samara	4
ERR108511	Lineage 2	Russia	Russia	Samara	4
ERR108513	Lineage 2	Russia	Russia	Samara	4
ERR108514	Lineage 2	Russia	Russia	Samara	4
ERR108515	Lineage 2	Russia	Russia	Samara	4
ERR117449	Lineage 2	Russia	Russia	Samara	4
ERR117453	Lineage 2	Russia	Russia	Samara	4
ERR117454	Lineage 2	Russia	Russia	Samara	4
ERR117455	Lineage 2	Russia	Russia	Samara	4
ERR117456	Lineage 2	Russia	Russia	Samara	4
ERR117457	Lineage 2	Russia	Russia	Samara	4
ERR117458	Lineage 2	Russia	Russia	Samara	4
ERR117459	Lineage 2	Russia	Russia	Samara	4
ERR117460	Lineage 2	Russia	Russia	Samara	4
ERR117461	Lineage 2	Russia	Russia	Samara	4
ERR117462	Lineage 2	Russia	Russia	Samara	4
ERR117463	Lineage 2	Russia	Russia	Samara	4
ERR117464	Lineage 2	Russia	Russia	Samara	4
ERR117465	Lineage 2	Russia	Russia	Samara	4
ERR117467	Lineage 2	Russia	Russia	Samara	4
ERR117468	Lineage 2	Russia	Russia	Samara	4
ERR117469	Lineage 2	Russia	Russia	Samara	4
ERR117470	Lineage 2	Russia	Russia	Samara	4
ERR133798	Lineage 2	Russia	Russia	Samara	4
ERR133799	Lineage 2	Russia	Russia	Samara	4
ERR133802	Lineage 2	Russia	Russia	Samara	4
ERR133805	Lineage 2	Russia	Russia	Samara	4
ERR133806	Lineage 2	Russia	Russia	Samara	4
ERR133810	Lineage 2	Russia	Russia	Samara	4
ERR133814	Lineage 2	Russia	Russia	Samara	4
ERR133815	Lineage 2	Russia	Russia	Samara	4
ERR133820	Lineage 2	Russia	Russia	Samara	4
ERR133826	Lineage 2	Russia	Russia	Samara	4
ERR133827	Lineage 2	Russia	Russia	Samara	4
ERR133831	Lineage 2	Russia	Russia	Samara	4
ERR133837	Lineage 2	Russia	Russia	Samara	4
ERR133839	Lineage 2	Russia	Russia	Samara	4
ERR133840	Lineage 2	Russia	Russia	Samara	4
ERR133843	Lineage 2	Russia	Russia	Samara	4
ERR133844	Lineage 2	Russia	Russia	Samara	4
ERR133845	Lineage 2	Russia	Russia	Samara	4
ERR133847	Lineage 2	Russia	Russia	Samara	4
ERR133848	Lineage 2	Russia	Russia	Samara	4
ERR133852	Lineage 2	Russia	Russia	Samara	4
ERR133853	Lineage 2	Russia	Russia	Samara	4
ERR133854	Lineage 2	Russia	Russia	Samara	4
ERR133855	Lineage 2	Russia	Russia	Samara	4
ERR133856	Lineage 2	Russia	Russia	Samara	4
ERR133859	Lineage 2	Russia	Russia	Samara	4
ERR133860	Lineage 2	Russia	Russia	Samara	4
ERR133861	Lineage 2	Russia	Russia	Samara	4
ERR133862	Lineage 2	Russia	Russia	Samara	4
ERR133863	Lineage 2	Russia	Russia	Samara	4
ERR133865	Lineage 2	Russia	Russia	Samara	4
ERR133866	Lineage 2	Russia	Russia	Samara	4
ERR133867	Lineage 2	Russia	Russia	Samara	4
ERR133868	Lineage 2	Russia	Russia	Samara	4
ERR133871	Lineage 2	Russia	Russia	Samara	4
ERR133873	Lineage 2	Russia	Russia	Samara	4
ERR133875	Lineage 2	Russia	Russia	Samara	4
ERR133879	Lineage 2	Russia	Russia	Samara	4
ERR133880	Lineage 2	Russia	Russia	Samara	4
ERR133882	Lineage 2	Russia	Russia	Samara	4
ERR133884	Lineage 2	Russia	Russia	Samara	4
ERR133885	Lineage 2	Russia	Russia	Samara	4
ERR133886	Lineage 2	Russia	Russia	Samara	4
ERR133888	Lineage 2	Russia	Russia	Samara	4
ERR133889	Lineage 2	Russia	Russia	Samara	4
ERR133890	Lineage 2	Russia	Russia	Samara	4
ERR133891	Lineage 2	Russia	Russia	Samara	4
ERR133892	Lineage 2	Russia	Russia	Samara	4
ERR133894	Lineage 2	Russia	Russia	Samara	4
ERR133895	Lineage 2	Russia	Russia	Samara	4
ERR133896	Lineage 2	Russia	Russia	Samara	4
ERR133898	Lineage 2	Russia	Russia	Samara	4
ERR133899	Lineage 2	Russia	Russia	Samara	4
ERR133900	Lineage 2	Russia	Russia	Samara	4
ERR133901	Lineage 2	Russia	Russia	Samara	4
ERR133902	Lineage 2	Russia	Russia	Samara	4
ERR133904	Lineage 2	Russia	Russia	Samara	4
ERR133906	Lineage 2	Russia	Russia	Samara	4
ERR133907	Lineage 2	Russia	Russia	Samara	4
ERR133908	Lineage 2	Russia	Russia	Samara	4
ERR133910	Lineage 2	Russia	Russia	Samara	4
ERR133913	Lineage 2	Russia	Russia	Samara	4
ERR133914	Lineage 2	Russia	Russia	Samara	4
ERR133915	Lineage 2	Russia	Russia	Samara	4
ERR133916	Lineage 2	Russia	Russia	Samara	4
ERR133918	Lineage 2	Russia	Russia	Samara	4
ERR133919	Lineage 2	Russia	Russia	Samara	4
ERR133924	Lineage 2	Russia	Russia	Samara	4
ERR133925	Lineage 2	Russia	Russia	Samara	4
ERR133926	Lineage 2	Russia	Russia	Samara	4
ERR133929	Lineage 2	Russia	Russia	Samara	4
ERR133930	Lineage 2	Russia	Russia	Samara	4
ERR133931	Lineage 2	Russia	Russia	Samara	4
ERR133932	Lineage 2	Russia	Russia	Samara	4
ERR133933	Lineage 2	Russia	Russia	Samara	4
ERR133935	Lineage 2	Russia	Russia	Samara	4
ERR133941	Lineage 2	Russia	Russia	Samara	4
ERR133944	Lineage 2	Russia	Russia	Samara	4
ERR133945	Lineage 2	Russia	Russia	Samara	4
ERR133946	Lineage 2	Russia	Russia	Samara	4
ERR133947	Lineage 2	Russia	Russia	Samara	4
ERR133948	Lineage 2	Russia	Russia	Samara	4
ERR133950	Lineage 2	Russia	Russia	Samara	4
ERR133951	Lineage 2	Russia	Russia	Samara	4
ERR133953	Lineage 2	Russia	Russia	Samara	4
ERR133954	Lineage 2	Russia	Russia	Samara	4
ERR133955	Lineage 2	Russia	Russia	Samara	4
ERR133957	Lineage 2	Russia	Russia	Samara	4
ERR133958	Lineage 2	Russia	Russia	Samara	4
ERR133959	Lineage 2	Russia	Russia	Samara	4
ERR133960	Lineage 2	Russia	Russia	Samara	4
ERR133963	Lineage 2	Russia	Russia	Samara	4
ERR133966	Lineage 2	Russia	Russia	Samara	4
ERR133968	Lineage 2	Russia	Russia	Samara	4
ERR133970	Lineage 2	Russia	Russia	Samara	4
ERR133973	Lineage 2	Russia	Russia	Samara	4
ERR133975	Lineage 2	Russia	Russia	Samara	4
ERR133976	Lineage 2	Russia	Russia	Samara	4
ERR133979	Lineage 2	Russia	Russia	Samara	4
ERR133982	Lineage 2	Russia	Russia	Samara	4
ERR133983	Lineage 2	Russia	Russia	Samara	4
ERR133984	Lineage 2	Russia	Russia	Samara	4
ERR133987	Lineage 2	Russia	Russia	Samara	4
ERR133988	Lineage 2	Russia	Russia	Samara	4
ERR137192	Lineage 2	Russia	Russia	Samara	4
ERR137195	Lineage 2	Russia	Russia	Samara	4
ERR137198	Lineage 2	Russia	Russia	Samara	4
ERR137203	Lineage 2	Russia	Russia	Samara	4
ERR137204	Lineage 2	Russia	Russia	Samara	4
ERR137206	Lineage 2	Russia	Russia	Samara	4
ERR137207	Lineage 2	Russia	Russia	Samara	4
ERR137208	Lineage 2	Russia	Russia	Samara	4
ERR137210	Lineage 2	Russia	Russia	Samara	4
ERR137211	Lineage 2	Russia	Russia	Samara	4
ERR137215	Lineage 2	Russia	Russia	Samara	4
ERR137216	Lineage 2	Russia	Russia	Samara	4
ERR137217	Lineage 2	Russia	Russia	Samara	4
ERR137218	Lineage 2	Russia	Russia	Samara	4
ERR137219	Lineage 2	Russia	Russia	Samara	4
ERR137220	Lineage 2	Russia	Russia	Samara	4
ERR137221	Lineage 2	Russia	Russia	Samara	4
ERR137222	Lineage 2	Russia	Russia	Samara	4
ERR137223	Lineage 2	Russia	Russia	Samara	4
ERR137225	Lineage 2	Russia	Russia	Samara	4
ERR137226	Lineage 2	Russia	Russia	Samara	4
ERR137227	Lineage 2	Russia	Russia	Samara	4
ERR137229	Lineage 2	Russia	Russia	Samara	4
ERR137230	Lineage 2	Russia	Russia	Samara	4
ERR137231	Lineage 2	Russia	Russia	Samara	4
ERR137232	Lineage 2	Russia	Russia	Samara	4
ERR137234	Lineage 2	Russia	Russia	Samara	4
ERR137235	Lineage 2	Russia	Russia	Samara	4
ERR137236	Lineage 2	Russia	Russia	Samara	4
ERR137237	Lineage 2	Russia	Russia	Samara	4
ERR137240	Lineage 2	Russia	Russia	Samara	4
ERR137241	Lineage 2	Russia	Russia	Samara	4
ERR137242	Lineage 2	Russia	Russia	Samara	4
ERR137243	Lineage 2	Russia	Russia	Samara	4
ERR137244	Lineage 2	Russia	Russia	Samara	4
ERR137246	Lineage 2	Russia	Russia	Samara	4
ERR137247	Lineage 2	Russia	Russia	Samara	4
ERR137248	Lineage 2	Russia	Russia	Samara	4
ERR137249	Lineage 2	Russia	Russia	Samara	4
ERR137252	Lineage 2	Russia	Russia	Samara	4
ERR137253	Lineage 2	Russia	Russia	Samara	4
ERR137254	Lineage 2	Russia	Russia	Samara	4
ERR137255	Lineage 2	Russia	Russia	Samara	4
ERR137257	Lineage 2	Russia	Russia	Samara	4
ERR137259	Lineage 2	Russia	Russia	Samara	4
ERR137260	Lineage 2	Russia	Russia	Samara	4
ERR137262	Lineage 2	Russia	Russia	Samara	4
ERR137263	Lineage 2	Russia	Russia	Samara	4
ERR137264	Lineage 2	Russia	Russia	Samara	4
ERR137265	Lineage 2	Russia	Russia	Samara	4
ERR137267	Lineage 2	Russia	Russia	Samara	4
ERR137268	Lineage 2	Russia	Russia	Samara	4
ERR137269	Lineage 2	Russia	Russia	Samara	4
ERR137272	Lineage 2	Russia	Russia	Samara	4
ERR137273	Lineage 2	Russia	Russia	Samara	4
ERR137275	Lineage 2	Russia	Russia	Samara	4
ERR137277	Lineage 2	Russia	Russia	Samara	4
ERR137279	Lineage 2	Russia	Russia	Samara	4
ERR137281	Lineage 2	Russia	Russia	Samara	4
ERR137282	Lineage 2	Russia	Russia	Samara	4
ERR137283	Lineage 2	Russia	Russia	Samara	4
ERR137285	Lineage 2	Russia	Russia	Samara	4
ERR144542	Lineage 2	Russia	Russia	Samara	4
ERR144543	Lineage 2	Russia	Russia	Samara	4
ERR144545	Lineage 2	Russia	Russia	Samara	4
ERR144548	Lineage 2	Russia	Russia	Samara	4
ERR144549	Lineage 2	Russia	Russia	Samara	4
ERR144550	Lineage 2	Russia	Russia	Samara	4
ERR144551	Lineage 2	Russia	Russia	Samara	4
ERR144552	Lineage 2	Russia	Russia	Samara	4
ERR144553	Lineage 2	Russia	Russia	Samara	4
ERR144554	Lineage 2	Russia	Russia	Samara	4
ERR144558	Lineage 2	Russia	Russia	Samara	4
ERR144560	Lineage 2	Russia	Russia	Samara	4
ERR144561	Lineage 2	Russia	Russia	Samara	4
ERR144562	Lineage 2	Russia	Russia	Samara	4
ERR144563	Lineage 2	Russia	Russia	Samara	4
ERR144564	Lineage 2	Russia	Russia	Samara	4
ERR144566	Lineage 2	Russia	Russia	Samara	4
ERR144567	Lineage 2	Russia	Russia	Samara	4
ERR144570	Lineage 2	Russia	Russia	Samara	4
ERR144571	Lineage 2	Russia	Russia	Samara	4
ERR144572	Lineage 2	Russia	Russia	Samara	4
ERR144573	Lineage 2	Russia	Russia	Samara	4
ERR144574	Lineage 2	Russia	Russia	Samara	4
ERR144575	Lineage 2	Russia	Russia	Samara	4
ERR144577	Lineage 2	Russia	Russia	Samara	4
ERR144579	Lineage 2	Russia	Russia	Samara	4
ERR144580	Lineage 2	Russia	Russia	Samara	4
ERR144581	Lineage 2	Russia	Russia	Samara	4
ERR144582	Lineage 2	Russia	Russia	Samara	4
ERR144584	Lineage 2	Russia	Russia	Samara	4
ERR144588	Lineage 2	Russia	Russia	Samara	4
ERR144590	Lineage 2	Russia	Russia	Samara	4
ERR144593	Lineage 2	Russia	Russia	Samara	4
ERR144594	Lineage 2	Russia	Russia	Samara	4
ERR144595	Lineage 2	Russia	Russia	Samara	4
ERR144596	Lineage 2	Russia	Russia	Samara	4
ERR144597	Lineage 2	Russia	Russia	Samara	4
ERR144599	Lineage 2	Russia	Russia	Samara	4
ERR144600	Lineage 2	Russia	Russia	Samara	4
ERR144606	Lineage 2	Russia	Russia	Samara	4
ERR144607	Lineage 2	Russia	Russia	Samara	4
ERR144608	Lineage 2	Russia	Russia	Samara	4
ERR144609	Lineage 2	Russia	Russia	Samara	4
ERR144611	Lineage 2	Russia	Russia	Samara	4
ERR144614	Lineage 2	Russia	Russia	Samara	4
ERR144615	Lineage 2	Russia	Russia	Samara	4
ERR144616	Lineage 2	Russia	Russia	Samara	4
ERR144619	Lineage 2	Russia	Russia	Samara	4
ERR144622	Lineage 2	Russia	Russia	Samara	4
ERR144625	Lineage 2	Russia	Russia	Samara	4
ERR144626	Lineage 2	Russia	Russia	Samara	4
ERR144628	Lineage 2	Russia	Russia	Samara	4
ERR144630	Lineage 2	Russia	Russia	Samara	4
ERR144631	Lineage 2	Russia	Russia	Samara	4
ERR144632	Lineage 2	Russia	Russia	Samara	4
ERR144633	Lineage 2	Russia	Russia	Samara	4
ERR144634	Lineage 2	Russia	Russia	Samara	4
ERR144635	Lineage 2	Russia	Russia	Samara	4
ERR144636	Lineage 2	Russia	Russia	Samara	4
ERR158569	Lineage 2	Russia	Russia	Samara	4
ERR158570	Lineage 2	Russia	Russia	Samara	4
ERR158572	Lineage 2	Russia	Russia	Samara	4
ERR158574	Lineage 2	Russia	Russia	Samara	4
ERR158575	Lineage 2	Russia	Russia	Samara	4
ERR158576	Lineage 2	Russia	Russia	Samara	4
ERR158577	Lineage 2	Russia	Russia	Samara	4
ERR158578	Lineage 2	Russia	Russia	Samara	4
ERR158581	Lineage 2	Russia	Russia	Samara	4
ERR158585	Lineage 2	Russia	Russia	Samara	4
ERR158586	Lineage 2	Russia	Russia	Samara	4
ERR158587	Lineage 2	Russia	Russia	Samara	4
ERR158589	Lineage 2	Russia	Russia	Samara	4
ERR158591	Lineage 2	Russia	Russia	Samara	4
ERR158592	Lineage 2	Russia	Russia	Samara	4
ERR158593	Lineage 2	Russia	Russia	Samara	4
ERR158594	Lineage 2	Russia	Russia	Samara	4
ERR158598	Lineage 2	Russia	Russia	Samara	4
ERR158602	Lineage 2	Russia	Russia	Samara	4
ERR158605	Lineage 2	Russia	Russia	Samara	4
ERR158606	Lineage 2	Russia	Russia	Samara	4
ERR158607	Lineage 2	Russia	Russia	Samara	4
ERR158608	Lineage 2	Russia	Russia	Samara	4
ERR158609	Lineage 2	Russia	Russia	Samara	4
ERR158611	Lineage 2	Russia	Russia	Samara	4
ERR158613	Lineage 2	Russia	Russia	Samara	4
ERR158615	Lineage 2	Russia	Russia	Samara	4
ERR158616	Lineage 2	Russia	Russia	Samara	4
ERR227975	Lineage 2	Russia	Russia	Samara	4
ERR227976	Lineage 2	Russia	Russia	Samara	4
ERR227977	Lineage 2	Russia	Russia	Samara	4
ERR227978	Lineage 2	Russia	Russia	Samara	4
ERR227979	Lineage 2	Russia	Russia	Samara	4
ERR227980	Lineage 2	Russia	Russia	Samara	4
ERR227981	Lineage 2	Russia	Russia	Samara	4
ERR227982	Lineage 2	Russia	Russia	Samara	4
ERR227983	Lineage 2	Russia	Russia	Samara	4
ERR227987	Lineage 2	Russia	Russia	Samara	4
ERR227995	Lineage 2	Russia	Russia	Samara	4
ERR227996	Lineage 2	Russia	Russia	Samara	4
ERR227999	Lineage 2	Russia	Russia	Samara	4
ERR228002	Lineage 2	Russia	Russia	Samara	4
ERR228003	Lineage 2	Russia	Russia	Samara	4
ERR228004	Lineage 2	Russia	Russia	Samara	4
ERR228006	Lineage 2	Russia	Russia	Samara	4
ERR228007	Lineage 2	Russia	Russia	Samara	4
ERR228010	Lineage 2	Russia	Russia	Samara	4
ERR228012	Lineage 2	Russia	Russia	Samara	4
ERR228013	Lineage 2	Russia	Russia	Samara	4
ERR228014	Lineage 2	Russia	Russia	Samara	4
ERR228015	Lineage 2	Russia	Russia	Samara	4
ERR228017	Lineage 2	Russia	Russia	Samara	4
ERR228018	Lineage 2	Russia	Russia	Samara	4
ERR228019	Lineage 2	Russia	Russia	Samara	4
ERR228020	Lineage 2	Russia	Russia	Samara	4
ERR228022	Lineage 2	Russia	Russia	Samara	4
ERR228024	Lineage 2	Russia	Russia	Samara	4
ERR228027	Lineage 2	Russia	Russia	Samara	4
ERR228028	Lineage 2	Russia	Russia	Samara	4
ERR228029	Lineage 2	Russia	Russia	Samara	4
ERR228032	Lineage 2	Russia	Russia	Samara	4
ERR228039	Lineage 2	Russia	Russia	Samara	4
ERR228040	Lineage 2	Russia	Russia	Samara	4
ERR228043	Lineage 2	Russia	Russia	Samara	4
ERR228046	Lineage 2	Russia	Russia	Samara	4
ERR228048	Lineage 2	Russia	Russia	Samara	4
ERR228050	Lineage 2	Russia	Russia	Samara	4
ERR228051	Lineage 2	Russia	Russia	Samara	4
ERR228052	Lineage 2	Russia	Russia	Samara	4
ERR228056	Lineage 2	Russia	Russia	Samara	4
ERR228060	Lineage 2	Russia	Russia	Samara	4
ERR228061	Lineage 2	Russia	Russia	Samara	4
ERR228062	Lineage 2	Russia	Russia	Samara	4
ERR228066	Lineage 2	Russia	Russia	Samara	4
ERR228068	Lineage 2	Russia	Russia	Samara	4
ERR229915	Lineage 2	Russia	Russia	Samara	4
ERR229916	Lineage 2	Russia	Russia	Samara	4
ERR229920	Lineage 2	Russia	Russia	Samara	4
ERR229921	Lineage 2	Russia	Russia	Samara	4
ERR229922	Lineage 2	Russia	Russia	Samara	4
ERR229923	Lineage 2	Russia	Russia	Samara	4
ERR229924	Lineage 2	Russia	Russia	Samara	4
ERR229926	Lineage 2	Russia	Russia	Samara	4
ERR229931	Lineage 2	Russia	Russia	Samara	4
ERR229933	Lineage 2	Russia	Russia	Samara	4
ERR229935	Lineage 2	Russia	Russia	Samara	4
ERR229936	Lineage 2	Russia	Russia	Samara	4
ERR229939	Lineage 2	Russia	Russia	Samara	4
ERR229940	Lineage 2	Russia	Russia	Samara	4
ERR229945	Lineage 2	Russia	Russia	Samara	4
ERR229946	Lineage 2	Russia	Russia	Samara	4
ERR229947	Lineage 2	Russia	Russia	Samara	4
ERR229949	Lineage 2	Russia	Russia	Samara	4
ERR229955	Lineage 2	Russia	Russia	Samara	4
ERR229957	Lineage 2	Russia	Russia	Samara	4
ERR229960	Lineage 2	Russia	Russia	Samara	4
ERR229961	Lineage 2	Russia	Russia	Samara	4
ERR229962	Lineage 2	Russia	Russia	Samara	4
ERR229964	Lineage 2	Russia	Russia	Samara	4
ERR229965	Lineage 2	Russia	Russia	Samara	4
ERR229966	Lineage 2	Russia	Russia	Samara	4
ERR229968	Lineage 2	Russia	Russia	Samara	4
ERR229969	Lineage 2	Russia	Russia	Samara	4
ERR229970	Lineage 2	Russia	Russia	Samara	4
ERR229971	Lineage 2	Russia	Russia	Samara	4
ERR229975	Lineage 2	Russia	Russia	Samara	4
ERR229976	Lineage 2	Russia	Russia	Samara	4
ERR229977	Lineage 2	Russia	Russia	Samara	4
ERR229978	Lineage 2	Russia	Russia	Samara	4
ERR229980	Lineage 2	Russia	Russia	Samara	4
ERR229982	Lineage 2	Russia	Russia	Samara	4
ERR229984	Lineage 2	Russia	Russia	Samara	4
ERR229992	Lineage 2	Russia	Russia	Samara	4
ERR229993	Lineage 2	Russia	Russia	Samara	4
ERR229995	Lineage 2	Russia	Russia	Samara	4
ERR229997	Lineage 2	Russia	Russia	Samara	4
ERR229998	Lineage 2	Russia	Russia	Samara	4
ERR229999	Lineage 2	Russia	Russia	Samara	4
ERR230000	Lineage 2	Russia	Russia	Samara	4
ERR230004	Lineage 2	Russia	Russia	Samara	4
ERR230005	Lineage 2	Russia	Russia	Samara	4
ERR230006	Lineage 2	Russia	Russia	Samara	4
ERR230007	Lineage 2	Russia	Russia	Samara	4
ERR230008	Lineage 2	Russia	Russia	Samara	4
ERR230010	Lineage 2	Russia	Russia	Samara	4
ERR234556	Lineage 2	Russia	Russia	Samara	4
ERR234557	Lineage 2	Russia	Russia	Samara	4
ERR234559	Lineage 2	Russia	Russia	Samara	4
ERR234560	Lineage 2	Russia	Russia	Samara	4
ERR234562	Lineage 2	Russia	Russia	Samara	4
ERR234563	Lineage 2	Russia	Russia	Samara	4
ERR234565	Lineage 2	Russia	Russia	Samara	4
ERR234568	Lineage 2	Russia	Russia	Samara	4
ERR234569	Lineage 2	Russia	Russia	Samara	4
ERR234573	Lineage 2	Russia	Russia	Samara	4
ERR234574	Lineage 2	Russia	Russia	Samara	4
ERR234575	Lineage 2	Russia	Russia	Samara	4
ERR234576	Lineage 2	Russia	Russia	Samara	4
ERR234581	Lineage 2	Russia	Russia	Samara	4
ERR234584	Lineage 2	Russia	Russia	Samara	4
ERR234585	Lineage 2	Russia	Russia	Samara	4
ERR234589	Lineage 2	Russia	Russia	Samara	4
ERR234590	Lineage 2	Russia	Russia	Samara	4
ERR234591	Lineage 2	Russia	Russia	Samara	4
ERR234593	Lineage 2	Russia	Russia	Samara	4
ERR234595	Lineage 2	Russia	Russia	Samara	4
ERR234596	Lineage 2	Russia	Russia	Samara	4
ERR234597	Lineage 2	Russia	Russia	Samara	4
ERR234598	Lineage 2	Russia	Russia	Samara	4
ERR234600	Lineage 2	Russia	Russia	Samara	4
ERR234602	Lineage 2	Russia	Russia	Samara	4
ERR234603	Lineage 2	Russia	Russia	Samara	4
ERR234606	Lineage 2	Russia	Russia	Samara	4
ERR234607	Lineage 2	Russia	Russia	Samara	4
ERR234609	Lineage 2	Russia	Russia	Samara	4
ERR234610	Lineage 2	Russia	Russia	Samara	4
ERR234612	Lineage 2	Russia	Russia	Samara	4
ERR234615	Lineage 2	Russia	Russia	Samara	4
ERR234617	Lineage 2	Russia	Russia	Samara	4
ERR234618	Lineage 2	Russia	Russia	Samara	4
ERR234619	Lineage 2	Russia	Russia	Samara	4
ERR234620	Lineage 2	Russia	Russia	Samara	4
ERR234621	Lineage 2	Russia	Russia	Samara	4
ERR234622	Lineage 2	Russia	Russia	Samara	4
ERR234623	Lineage 2	Russia	Russia	Samara	4
ERR234628	Lineage 2	Russia	Russia	Samara	4
ERR234629	Lineage 2	Russia	Russia	Samara	4
ERR234630	Lineage 2	Russia	Russia	Samara	4
ERR234632	Lineage 2	Russia	Russia	Samara	4
ERR234633	Lineage 2	Russia	Russia	Samara	4
ERR234637	Lineage 2	Russia	Russia	Samara	4
ERR234638	Lineage 2	Russia	Russia	Samara	4
ERR234639	Lineage 2	Russia	Russia	Samara	4
ERR234640	Lineage 2	Russia	Russia	Samara	4
ERR234641	Lineage 2	Russia	Russia	Samara	4
ERR234642	Lineage 2	Russia	Russia	Samara	4
ERR234644	Lineage 2	Russia	Russia	Samara	4
ERR234645	Lineage 2	Russia	Russia	Samara	4
ERR234646	Lineage 2	Russia	Russia	Samara	4
ERR234647	Lineage 2	Russia	Russia	Samara	4
ERR234649	Lineage 2	Russia	Russia	Samara	4
ERR234650	Lineage 2	Russia	Russia	Samara	4
ERR234651	Lineage 2	Russia	Russia	Samara	4
ERR234652	Lineage 2	Russia	Russia	Samara	4
ERR234653	Lineage 2	Russia	Russia	Samara	4
ERR234655	Lineage 2	Russia	Russia	Samara	4
ERR234656	Lineage 2	Russia	Russia	Samara	4
ERR234657	Lineage 2	Russia	Russia	Samara	4
ERR234658	Lineage 2	Russia	Russia	Samara	4
ERR234660	Lineage 2	Russia	Russia	Samara	4
ERR234661	Lineage 2	Russia	Russia	Samara	4
ERR234662	Lineage 2	Russia	Russia	Samara	4
ERR234663	Lineage 2	Russia	Russia	Samara	4
ERR234664	Lineage 2	Russia	Russia	Samara	4
ERR234668	Lineage 2	Russia	Russia	Samara	4
ERR234670	Lineage 2	Russia	Russia	Samara	4
ERR234671	Lineage 2	Russia	Russia	Samara	4
ERR234672	Lineage 2	Russia	Russia	Samara	4
ERR234683	Lineage 2	Russia	Russia	Samara	4
ERR234688	Lineage 2	Russia	Russia	Samara	4
ERR234690	Lineage 2	Russia	Russia	Samara	4
ERR234692	Lineage 2	Russia	Russia	Samara	4
ERR234698	Lineage 2	Russia	Russia	Samara	4
ERR019570	Lineage 2	-	UK	London	4
ERR019574	Lineage 2	-	UK	London	4
ERR017789	Lineage 2	-	UK	London	4
ERR019571	Lineage 2	-	UK	London	4
ERR019565	Lineage 2	-	UK	London	4
ERR019573	Lineage 2	-	UK	London	4
ERR019569	Lineage 2	-	UK	London	4
ERR027462	Lineage 2	-	UK	London	4
ERR067696	Lineage 2	Russia	Russia	Samara	5
ERR117454	Lineage 2	Russia	Russia	Samara	5
ERR234632	Lineage 2	Russia	Russia	Samara	5
ERR158608	Lineage 2	Russia	Russia	Samara	5
ERR117456	Lineage 2	Russia	Russia	Samara	5
ERR133815	Lineage 2	Russia	Russia	Samara	5
ERR108514	Lineage 2	Russia	Russia	Samara	5
ERR158589	Lineage 2	Russia	Russia	Samara	5
ERR067667	Lineage 2	Russia	Russia	Samara	5
ERR067644	Lineage 2	Russia	Russia	Samara	5
ERR234600	Lineage 2	Russia	Russia	Samara	5
ERR234662	Lineage 2	Russia	Russia	Samara	5
ERR067588	Lineage 2	Russia	Russia	Samara	5
ERR234584	Lineage 2	Russia	Russia	Samara	5
ERR229920	Lineage 2	Russia	Russia	Samara	5
ERR229926	Lineage 2	Russia	Russia	Samara	5
ERR144596	Lineage 2	Russia	Russia	Samara	5
ERR133966	Lineage 2	Russia	Russia	Samara	5
ERR067705	Lineage 2	Russia	Russia	Samara	5
ERR144608	Lineage 2	Russia	Russia	Samara	5
ERR067713	Lineage 2	Russia	Russia	Samara	5
ERR229915	Lineage 2	Russia	Russia	Samara	5
ERR137264	Lineage 2	Russia	Russia	Samara	5
ERR144622	Lineage 2	Russia	Russia	Samara	5
ERR133963	Lineage 2	Russia	Russia	Samara	5
ERR133856	Lineage 2	Russia	Russia	Samara	5
ERR133924	Lineage 2	Russia	Russia	Samara	5
ERR108479	Lineage 2	Russia	Russia	Samara	5
ERR158572	Lineage 2	Russia	Russia	Samara	5
ERR137216	Lineage 2	Russia	Russia	Samara	5
ERR137195	Lineage 2	Russia	Russia	Samara	5
ERR234617	Lineage 2	Russia	Russia	Samara	5
ERR229970	Lineage 2	Russia	Russia	Samara	5
ERR133932	Lineage 2	Russia	Russia	Samara	5
ERR067686	Lineage 2	Russia	Russia	Samara	5
ERR234690	Lineage 2	Russia	Russia	Samara	5
ERR144572	Lineage 2	Russia	Russia	Samara	5
ERR108500	Lineage 2	Russia	Russia	Samara	5
ERR144616	Lineage 2	Russia	Russia	Samara	5
ERR227999	Lineage 2	Russia	Russia	Samara	5
ERR144606	Lineage 2	Russia	Russia	Samara	5
ERR144558	Lineage 2	Russia	Russia	Samara	5
ERR158570	Lineage 2	Russia	Russia	Samara	5
ERR234575	Lineage 2	Russia	Russia	Samara	5
ERR067622	Lineage 2	Russia	Russia	Samara	5
ERR137277	Lineage 2	Russia	Russia	Samara	5
ERR067761	Lineage 2	Russia	Russia	Samara	5
ERR067653	Lineage 2	Russia	Russia	Samara	5
ERR137223	Lineage 2	Russia	Russia	Samara	5
ERR137252	Lineage 2	Russia	Russia	Samara	5
ERR158609	Lineage 2	Russia	Russia	Samara	5
ERR234658	Lineage 2	Russia	Russia	Samara	5
CTRI-4	Lineage 2	Russia	Russia	Tomsk	6
X122	Lineage 2	South Africa	South Africa	South Africa	7
HN878	Lineage 2	USA	USA	USA	7
R1207	Lineage 2	South Africa	South Africa	South Africa	7
FJ05194	Lineage 2	China	China	Fujian	8
NCGM2209	Lineage 2	Japan	Japan	Tokyo	9
UM_1072388579	Lineage 2	Malaya	Malaya	Malaya	10
W148	Lineage 2	Russia	Russia	Russia	11
OM-V02_005	Lineage 2	Japan	Japan	Osaka	12
XDR1219	Lineage 2	China	China	Shanghai	13
WX1	Lineage 2	China	China	Wuxi	13
WX3	Lineage 2	China	China	Wuxi	13
XDR1221	Lineage 2	China	China	Shanghai	13
CCDC5180	Lineage 2	China	China	Fujian	14
94_M4241A	Lineage 2	China	USA	San Francisco	15
ERR550643	Lineage 2	-	-	-	16
ERR550644	Lineage 2	-	-	-	16
ERR550658	Lineage 2	-	-	-	16
ERR550659	Lineage 2	-	-	-	16
ERR550670	Lineage 2	-	-	-	16
ERR550724	Lineage 2	-	-	-	16
ERR550738	Lineage 2	-	-	-	16
ERR550739	Lineage 2	-	-	-	16
ERR550777	Lineage 2	-	-	-	16
ERR550778	Lineage 2	-	-	-	16
ERR550779	Lineage 2	-	-	-	16
ERR550782	Lineage 2	-	-	-	16
ERR550783	Lineage 2	-	-	-	16
ERR550887	Lineage 2	-	-	-	16
ERR550910	Lineage 2	-	-	-	16
ERR550927	Lineage 2	-	-	-	16
ERR550940	Lineage 2	-	-	-	16
ERR550941	Lineage 2	-	-	-	16
ERR550946	Lineage 2	-	-	-	16
ERR550947	Lineage 2	-	-	-	16
ERR550957	Lineage 2	-	-	-	16
ERR550984	Lineage 2	-	-	-	16
ERR551007	Lineage 2	-	-	-	16
ERR551071	Lineage 2	-	-	-	16
ERR551079	Lineage 2	-	-	-	16
ERR551086	Lineage 2	-	-	-	16
ERR551090	Lineage 2	-	-	-	16
ERR551155	Lineage 2	-	-	-	16
ERR551156	Lineage 2	-	-	-	16
ERR551159	Lineage 2	-	-	-	16
ERR551167	Lineage 2	-	-	-	16
ERR551168	Lineage 2	-	-	-	16
ERR551184	Lineage 2	-	-	-	16
ERR551185	Lineage 2	-	-	-	16
ERR551201	Lineage 2	-	-	-	16
ERR551212	Lineage 2	-	-	-	16
ERR551214	Lineage 2	-	-	-	16
ERR551225	Lineage 2	-	-	-	16
ERR551293	Lineage 2	-	-	-	16
ERR551305	Lineage 2	-	-	-	16
ERR551311	Lineage 2	-	-	-	16
ERR551360	Lineage 2	-	-	-	16
ERR551361	Lineage 2	-	-	-	16
ERR551362	Lineage 2	-	-	-	16
ERR551369	Lineage 2	-	-	-	16
ERR551370	Lineage 2	-	-	-	16
ERR551412	Lineage 2	-	-	-	16
ERR551494	Lineage 2	-	-	-	16
ERR551520	Lineage 2	-	-	-	16
ERR551549	Lineage 2	-	-	-	16
ERR551554	Lineage 2	-	-	-	16
ERR551556	Lineage 2	-	-	-	16
ERR551557	Lineage 2	-	-	-	16
ERR551558	Lineage 2	-	-	-	16
ERR551572	Lineage 2	-	-	-	16
ERR551575	Lineage 2	-	-	-	16
ERR551636	Lineage 2	-	-	-	16
ERR551638	Lineage 2	-	-	-	16
ERR551680	Lineage 2	-	-	-	16
ERR551681	Lineage 2	-	-	-	16
ERR551688	Lineage 2	-	-	-	16
ERR551693	Lineage 2	-	-	-	16
ERR551694	Lineage 2	-	-	-	16
ERR551772	Lineage 2	-	-	-	16
ERR551804	Lineage 2	-	-	-	16
ERR551805	Lineage 2	-	-	-	16
ERR551806	Lineage 2	-	-	-	16
ERR551821	Lineage 2	-	-	-	16
ERR551822	Lineage 2	-	-	-	16
ERR551854	Lineage 2	-	-	-	16
ERR551855	Lineage 2	-	-	-	16
ERR551879	Lineage 2	-	-	-	16
ERR551927	Lineage 2	-	-	-	16
ERR551928	Lineage 2	-	-	-	16
ERR551930	Lineage 2	-	-	-	16
ERR551934	Lineage 2	-	-	-	16
ERR551943	Lineage 2	-	-	-	16
ERR551944	Lineage 2	-	-	-	16
ERR551945	Lineage 2	-	-	-	16
ERR551956	Lineage 2	-	-	-	16
ERR551957	Lineage 2	-	-	-	16
ERR551977	Lineage 2	-	-	-	16
ERR551978	Lineage 2	-	-	-	16
ERR551979	Lineage 2	-	-	-	16
ERR551980	Lineage 2	-	-	-	16
ERR551981	Lineage 2	-	-	-	16
ERR551982	Lineage 2	-	-	-	16
ERR551983	Lineage 2	-	-	-	16
ERR551990	Lineage 2	-	-	-	16
ERR552090	Lineage 2	-	-	-	16
ERR552130	Lineage 2	-	-	-	16
ERR552136	Lineage 2	-	-	-	16
ERR552141	Lineage 2	-	-	-	16
ERR552177	Lineage 2	-	-	-	16
ERR552190	Lineage 2	-	-	-	16
ERR552194	Lineage 2	-	-	-	16
ERR552219	Lineage 2	-	-	-	16
ERR552331	Lineage 2	-	-	-	16
ERR552358	Lineage 2	-	-	-	16
ERR552429	Lineage 2	-	-	-	16
ERR552444	Lineage 2	-	-	-	16
ERR552445	Lineage 2	-	-	-	16
ERR552479	Lineage 2	-	-	-	16
ERR552482	Lineage 2	-	-	-	16
ERR552493	Lineage 2	-	-	-	16
ERR552494	Lineage 2	-	-	-	16
ERR552549	Lineage 2	-	-	-	16
ERR552550	Lineage 2	-	-	-	16
ERR552555	Lineage 2	-	-	-	16
ERR552580	Lineage 2	-	-	-	16
ERR552668	Lineage 2	-	-	-	16
ERR552669	Lineage 2	-	-	-	16
ERR552670	Lineage 2	-	-	-	16
ERR552671	Lineage 2	-	-	-	16
ERR552689	Lineage 2	-	-	-	16
ERR552690	Lineage 2	-	-	-	16
ERR552743	Lineage 2	-	-	-	16
ERR552755	Lineage 2	-	-	-	16
ERR552760	Lineage 2	-	-	-	16
ERR552787	Lineage 2	-	-	-	16
ERR552830	Lineage 2	-	-	-	16
ERR552838	Lineage 2	-	-	-	16
ERR552894	Lineage 2	-	-	-	16
ERR552895	Lineage 2	-	-	-	16
ERR552907	Lineage 2	-	-	-	16
ERR552910	Lineage 2	-	-	-	16
ERR552911	Lineage 2	-	-	-	16
ERR552912	Lineage 2	-	-	-	16
ERR552939	Lineage 2	-	-	-	16
ERR552940	Lineage 2	-	-	-	16
ERR552949	Lineage 2	-	-	-	16
ERR552954	Lineage 2	-	-	-	16
ERR553068	Lineage 2	-	-	-	16
ERR553081	Lineage 2	-	-	-	16
ERR553082	Lineage 2	-	-	-	16
ERR553086	Lineage 2	-	-	-	16
ERR553098	Lineage 2	-	-	-	16
ERR553107	Lineage 2	-	-	-	16
ERR553116	Lineage 2	-	-	-	16
ERR553139	Lineage 2	-	-	-	16
ERR553156	Lineage 2	-	-	-	16
ERR553157	Lineage 2	-	-	-	16
ERR553171	Lineage 2	-	-	-	16
ERR553237	Lineage 2	-	-	-	16
ERR553251	Lineage 2	-	-	-	16
ERR553274	Lineage 2	-	-	-	16
ERR553275	Lineage 2	-	-	-	16
ERR553277	Lineage 2	-	-	-	16
ERR553291	Lineage 2	-	-	-	16
ERR553303	Lineage 2	-	-	-	16
ERR553304	Lineage 2	-	-	-	16
ERR553313	Lineage 2	-	-	-	16
ERR553324	Lineage 2	-	-	-	16
ERR619080	Lineage 2	-	-	-	16
References 1. Comas I, et al. (2013) Out-of-Africa migration and Neolithic coexpansion of Mycobacterium tuberculosis with modern humans. Nat Genet 45(10):1176-1182. 2. Luo T, et al. (2014) Whole-genome sequencing to detect recent transmission of Mycobacterium tuberculosis in settings with a high burden of tuberculosis. Tuberculosis (Edinb) 94(4):434-440. 3. Zhang H, et al. (2013) Genome sequencin…
