# Supplementary material for: Genetic features of Mycobacterium tuberculosis modern Beijing sublineage
Source: Emerg Microbes Infect. 2016 Feb 24;5(2):e14–. doi: 10.1038/emi.2016.14 (PMC4777927; doi:10.1038/emi.2016.14)
Supplement: Supplementary Information [file emi201614x2.xlsx]

## Sheet: Sheet1
Supplementary Table S2 List of 44 SNPs that are specific to Beijing modern Beijing sublineage
Locus	Gene Tag	Gene Name	Mutation Type	Codon	Nucleotide Change	Amino Change	Gene Annotation
17654	Rv0015c	pknA	nonsynonymous	370	CAG - CCG	Gln/Q - Pro/P	Transmembrane serine/threonine-protein kinase
17657	Rv0015c	pknA	nonsynonymous	369	CAG - CGG	Gln/Q - Arg/R	Transmembrane serine/threonine-protein kinase
37334	Rv0035	fadD34	nonsynonymous	26	ACT - TCT	Thr/T - Ser/S	Probable fatty-acid-coa ligase
296312	Rv0245		nonsynonymous	103	TCC - TTC	Ser/S - Phe/F	Possible oxidoreductase
542514	Rv0452		nonsynonymous	125	CAT - GAT	His/H - Asp/D	Possible transcriptional regulatory protein
776182	Rv0676c	mmpL5	nonsynonymous	767	GAC - AAC	Asp/D - Asn/N	Probable conserved transmembrane transport protein
954101	Rv0858c		nonsynonymous	274	GCC - ACC	Ala/A - Thr/T	Probable aminotransferase
991896	Rv0890c		nonsynonymous	234	GAG - GGG	GlT/E - Gly/G	Probable transcriptional regulatory protein (Probably luxr-family protein)
1111678	Rv0995	rimJ	nonsynonymous	23	GGC - AGC	Gly/G - Ser/S	Ribosomal-protein-alanine acetyltransferase
1177157	Rv1054		nonsynonymous	77	GGC - GAC	Gly/G - Asp/D	Probable integrase (fragment)
1849934	Rv1640c	lysX	nonsynonymous	701	ATT - ACT	Ile/I - Thr/T	Possible lysyl-trna synthetase
2067684	Rv1821	secA2	nonsynonymous	410	GTG - ATG	Val/V - Met/M	Possible preprotein translocase atpase
2069771	Rv1823		nonsynonymous	24	CAG - AAG	Gln/Q - Lys/K	Conserved hypothetical protein
2082053	Rv1835c		nonsynonymous	179	TGC - CGC	Cys/C - Arg/R	Conserved hypothetical protein
2086672	Rv1837c	glcB	nonsynonymous	104	GGT - AGT	Gly/G - Ser/S	Probable malate synthase
2216963	Rv1972		nonsynonymous	124	CAC - CAG	His/H - Gln/Q	Probable conserved mce associated membrane protein
2522955	Rv2248		nonsynonymous	199	GTC - GGC	Val/V - Gly/G	Probable conserved integral membrane protein
2800087	Rv2488c		nonsynonymous	265	ACC - ATC	Thr/T - Ile/I	Conserved hypothetical protein
2808452	Rv2494		nonsynonymous	48	GTG - GCG	Val/V - Ala/A	Probable transcriptional regulatory protein (luxr-family)
3542219	Rv3174		nonsynonymous	28	GGT - AGT	Gly/G - Ser/S	Conserved hypothetical protein with pin domain
3665753	Rv3283	sseA	nonsynonymous	276	GAG - AAG	GlT/E - Lys/K	Probable short-chain dehydrogenase/reductase
3804299	Rv3389c		nonsynonymous	165	CCC - TCC	Pro/P - Ser/S	Probable thiosulfate sulfurtransferase (rhodanese)
3863138	Rv3445c	esxU	nonsynonymous	63	CCG - TCG	Pro/P - Ser/S	Double Hotdog Hydratase
3968006	Rv3531c		nonsynonymous	313	TTT - TTG	Phe/F - LeT/L	Esat-6 Like Protein Esxu
4033577	Rv3591c		nonsynonymous	156	TTC - CTC	Phe/F - LeT/L	Hypothetical Protein
4309927	Rv3835		nonsynonymous	294	CTC - CGC	LeT/L - Arg/R	Possible Hydrolase
2442468	Rv2180c		pre-stop	249	TGG - TGA	Trp/W - stop	Probable Conserved Membrane Protein
101539	Rv0092	ctpA	synonymous	319	GGC - GGT	Gly/G - Gly/G	Probable Cation Transporter P-Type Atpase A Ctpa
182824	Rv0154c	fadE2	synonymous	125	ATC - ATT	Ile/I - Ile/I	Probable Acyl-Coa Dehydrogenase Fade2
204094	Rv0173	lprK	synonymous	10	GTG - GTT	Val/V - Val/V	Possible Mce-Family Lipoprotein Lprk
288260	Rv0237	lpqI	synonymous	359	CTG - TTG	LeT/L - LeT/L	Probable Conserved Lipoprotein Lpqi
377014	Rv0307c		synonymous	14	CTG - CTA	LeT/L - LeT/L	Hypothetical Protein
460413	Rv0384c	clpB	synonymous	530	AAG - AAA	Lys/K - Lys/K	Probable Endopeptidase Atp Binding Protein (Chain B) Clpb
605150	Rv0512	hemB	synonymous	183	CGG - CGA	Arg/R - Arg/R	Probable Delta-Aminolevulinic Acid Dehydratase Hemb
1040251	Rv0932c	pstS2	synonymous	266	CCG - CCT	Pro/P - Pro/P	Periplasmic Phosphate-Binding Lipoprotein Psts2 (Pbp-2) (Psts2)
1477596	Rv1316c	ogt	synonymous	12	GGG - GGA	Gly/G - Gly/G	Probable Methylated-Dna--Protein-Cysteine Methyltransferase Ogt
2003105	Rv1769		synonymous	160	TTC - TTT	Phe/F - Phe/F	Conserved Hypothetical Protein
2269545	Rv2024c		synonymous	232	AGC - AGT	Ser/S - Ser/S	Conserved Hypothetical Protein
2411496	Rv2152c	murC	synonymous	209	TTC - TTT	Phe/F - Phe/F	Probable Udp-N-Acetylmuramate-Alanine Ligase Murc
3834486	Rv3415c		synonymous	12	CAA - CAG	Gln/Q - Gln/Q	Conserved Hypothetical Protein
699840	tcrA-Rv0603		intergenic		A - C
1697896	Rv1507A - Rv1508c		intergenic		C - T
3447293	Rv3081 - virS		intergenic		T - G
4214988	Rv3769 - Rv3770c		intergenic		G - A
