# Supplementary material for: Genetic features of Mycobacterium tuberculosis modern Beijing sublineage
Source: Emerg Microbes Infect. 2016 Feb 24;5(2):e14–. doi: 10.1038/emi.2016.14 (PMC4777927; doi:10.1038/emi.2016.14)
Supplement: Supplementary Information [file emi201614x3.xlsx]

## Sheet: Sheet1
Supplementary Table S3 18 nonsynonymous SNPs were in the comparative conservative codons
Gene	Codon	Codon Change	Conservative Score*	Gene Description
Rv3389c	165	P/S	4.32	Dehydrogenase(fatty acid synthesis)
Rv1054	77	G/D	4.32	Integrase
Rv2494	48	V/A	4.32	Conserved hypothetical protein
Rv2488c	265	T/I	4.32	Transcriptional regulator, luxR-family
Rv2248	199	V/G	4.32	Conserved hypothetical protein
Rv1837c	104	G/S	4.32	Malate synthase G
Rv3174	28	G/S	3.96	Short-chain type dehydrogenase/reductase
Rv1823	24	Q/K	3.9	Conserved hypothetical protein
Rv3591c	156	F/L	3.65	Hydrolase
Rv0452	125	H/D	3.58	Transcriptional regulator
Rv1640c	701	I/T	3.57	Lysyl -tRNA synthetase 2 lysX
Rv3283	276	E/K	3.33	Thiosulfate sulfurtransferase
Rv2180c	249	W/*	3.15	Conserved membrane protein
Rv3445c	63	P/S	3.14	Esat-6 like protein
Rv1821	410	V/M	2.88	Preprotein translocase ATPase
Rv0890c	234	E/G	2.75	Transcriptional regulator, luxR-family
Rv0676c	767	D/N	2.71	Transmembrane transport protein
Rv0995	23	G/S	2.71	Ribosomal-protein-alanine acetyltransferase
*The conservative score above 2.50 was considered as a conservative site. Score 4.32 is the highest representing this codon was conserved in all species included in this study.
