# Supplementary material for: Genetic features of Mycobacterium tuberculosis modern Beijing sublineage
Source: Emerg Microbes Infect. 2016 Feb 24;5(2):e14–. doi: 10.1038/emi.2016.14 (PMC4777927; doi:10.1038/emi.2016.14)
Supplement: Supplementary Information [file emi201614x4.xlsx]

## Sheet: Sheet1
Supplementary Table S4 SNPs that were predicted to located in transcriptional binding sites with potential impacts
Mutation	Position	Downstream Genes	Gene Products	Predicted Impacts
699840(A-C)	-41	tcrA	Sensor part of a two component regulatory system	Bingd_Stronger
	-16	Rv0603	Possible exported protein	Bingd_Weaker
377014(G-A)	-99	Rv0308	Hypothetical protein	Bind_Stronger
288260(C-T)	-168	Rv0238-Rv0240	TetR family transcriptional regulator, antitoxin, toxin	Bind_Weaker
3542219(G-A)	-174	Rv3173c	TetR/AcrR family transcriptional regulator	Bind_Weaker
1286766(G-C)	-198	phhB	pterin-4-alpha-carbinolamine dehydratase	Bind_Weaker
